# Supplementary material for: Fine Mapping of QTLs for Alkaline Tolerance in Crucian Carp (Carassius auratus) Using Genome-Wide SNP Markers
Source: Genes (Basel). 2024 Jun 7;15(6):751. doi: 10.3390/genes15060751 (PMC11202869; doi:10.3390/genes15060751)
Supplement: Supplementary file 1 [file genes-15-00751-s001.zip]

Archive with 1 entries (1 files):
- genes-3012373-supplementary.xlsx
