# Supplementary material for: Fine Mapping of QTLs for Alkaline Tolerance in Crucian Carp (Carassius auratus) Using Genome-Wide SNP Markers
Source: Genes (Basel). 2024 Jun 7;15(6):751. doi: 10.3390/genes15060751 (PMC11202869; doi:10.3390/genes15060751)
Supplement: Supplementary file 1 [file genes-15-00751-s001.zip › genes-3012373-supplementary.xlsx]

## Sheet: Sheet1
LG	No. of SNPs	Genetic length (cM)
LG1	737	62.395
LG2	525	95.815
LG3	506	65.486
LG4	491	86.963
LG5	480	88.613
LG6	469	89.756
LG7	462	117.347
LG8	447	74.399
LG9	386	104.316
LG10	384	93.931
LG11	383	61.066
LG12	380	91.544
LG13	374	57.31
LG14	374	106.913
LG15	372	82.585
LG16	360	50.175
LG17	354	65.541
LG18	352	65.29
LG19	350	88.898
LG20	349	68.437
LG21	347	52.533
LG22	346	115.143
LG23	331	77.449
LG24	326	48.602
LG25	311	71.998
LG26	306	73.153
LG27	306	85.851
LG28	300	105.094
LG29	292	93.139
LG30	289	72.889
LG31	284	62.246
LG32	278	65.586
LG33	270	100.547
LG34	269	81.924
LG35	264	71.643
LG36	261	87.113
LG37	258	72.352
LG38	255	47.185
LG39	253	65.809
LG40	243	81.832
LG41	243	67.321
LG42	239	70.372
LG43	232	72.778
LG44	224	53.748
LG45	213	97.774
LG46	197	94.71
LG47	188	73.667
LG48	176	105.68
LG49	152	110.766
LG50	36	23.209
